# Supplementary material for: Genetic Diversity, Morphometric Characterization, and Conservation Reassessment of the Critically Endangered Freshwater Snail, Heleobia atacamensis, in the Atacama Saltpan, Northern Chile
Source: Biology (Basel). 2023 May 30;12(6):791. doi: 10.3390/biology12060791 (PMC10295427; doi:10.3390/biology12060791)
Supplement: Supplementary file 1 [file biology-12-00791-s001.zip]

Archive with 1 entries (1 files):
- biology-2191493-supplementary.pdf
